# Supplementary material for: The spinach YY genome reveals sex chromosome evolution, domestication, and introgression history of the species
Source: Genome Biol. 2022 Mar 7;23:75. doi: 10.1186/s13059-022-02633-x (PMC8902716; doi:10.1186/s13059-022-02633-x)
Supplement: Supplementary file 3 — Additional file 3. Supplementary tables. Table S1. Sequencing information of “Cornell-NO.9” (YY) genome. Table S2. Comparison of contig assemblies among three genomes of Spinacia accessions. Table S3. Statistics of Hi-C mapping of “Cornell-NO.9” (YY) genome. Table S4. Assembly and annotation evaluation in S. oleracea cultivar “Cornell-NO.9” (YY) and “Viroflay” (XX) genomes. Table S5. TE annotation of S. oleracea cultivar “Cornell-NO. 9” (YY) and “Viroflay” (XX) genomes. Table S6. Summary of sequencing statistics and sex phenotypes (F: female; M: male) in F1 population. Table S7. Summary of genes identified from SDR (MSY) and X-counterpart. Table S8. Gene information of sex-determination region (SDR) of Y chromosome. Table S9. Gene information of X-counterpart of SDR in X chromosome. Table S10. Statistics summary of Pacbio reads mapping onto junction regions of structure variations within SDR. Table S11. SDR genes having sex-biased expression during flower development. Table S12. Expression of genes that are mentioned in proposed sex-determination/differentiation pathway. Table S13. Accessions of spinach S. oleracea and wild sibling species used for resequencing and population genomics as well as sex-chromosome analyses. Table S14. Details of genes in a swept region with strong selection signals on Chr3:106112216-108343948. Table S15. D statistic values of ABBA-BABA tests for different geographical regions of S. oleracea and wild species. Table S16. Introgression loci with strong signals from S. tetrandra, S. turkestanica and India cultivars respectively. Table S17. Primers used in qRT-PCR for validating the expression patterns of key candidate genes found in this study [123–132]. [file 13059_2022_2633_MOESM3_ESM.xlsx]

## Sheet: TableS1
Table S1. Sequencing information of ‘Cornell-NO.9’ (YY) genome
Items	Raw reads	Canu corrected reads
Total Number of reads	8362378	5837834
Total Number of sequenced Bases (bp)	66117121436	28839408289
Mean Subreads length (bp)	6170	4940
N50 (Subreads length, bp)	7910	6094
Coverage (X)	~ 67	~ 29

## Sheet: TableS2
Table S2. Comparison of contig assemblies among three genomes of Spinacia accessions
Items	‘Cornell-NO.9’ (YY)	‘Viroflay’ (XX) [32]	Sp75 [28]
No. of contigs	45306	2712	215350
Max length (kb)	733.63	11630.3	185.62
Assembly size (Mb)	948	913	870
Contig N90 (bp)	11489	394738	1554
Contig N50 (bp)	26493	1801505	16570
Average (bp)	20920	336806	3858
Total length of anchored contigs (Mb)	946	894	463
Anchor rate (%)	0.9979	0.9789	0.47
Complete BUSCO ratio (%)	0.9476	0.9658	0.957

## Sheet: TableS3
Table S3. Statistics of Hi-C mapping of ‘Cornell-NO.9’ (YY) genome
Items of mapping	Statistics
Clean Paired-end Reads	134764180
Unmapped Paired-end Reads	3946736
Unmapped Paired-end Reads Rate (%)	2.929
Paired-end Reads with Singleton	14102896
Paired-end Reads with Singleton Rate (%)	10.465
Multi Mapped Paired-end Reads	82346801
Multi Mapped Ratio (%)	61.104
Unique Mapped Paired-end Reads	34367747
Unique Mapped Ratio (%)	25.502
Unique Mapped Paired-end Reads	34367747
Dangling End Paired-end Reads	1781287
Dangling End Rate (%)	5.183
Self-Circle Paired-end Reads	447680
Self-Circle Rate (%)	1.303
Dumped Paired-end Reads	5222
Dumped Rate (%)	0.015
Interaction Paired-end Reads	26739718
Interaction Rate (%)	77.805
Lib Valid Paired-end Reads	22749750
Lib Valid Rate (%)	66.195
Lib Dup (%)	11.61

## Sheet: TableS4
Table S4. Assembly and annotation evaluation in S. oleracea cultivar ‘Cornell-NO.9’ (YY) and ‘Viroflay’ (XX) genomes
	Genome of S. oleracea cultivar ‘Cornell-NO. 9’ (YY)		Genome of S. oleracea cultivar ‘Viroflay’ (XX) [32]
ChrID	No. of assembled contigs	Length (bp)	No. of splitted contigs	Length (bp)
Chr1	10406	217806951	299	192529778
Chr2	7617	161159065	211	151885805
Chr3	5957	126850049	204	122088003
Chr4	8286	162104220	182	147778436
Chr5	5592	126542630	232	128912654
Chr6	6929	155860700	211	151123541
Statistics of assembly and annotation
Total No. of contigs	45306		2712
Total length of contigs (Mb)	948		913
Total No. of anchored contigs	44787		1339
Contig N50 (bp)	26493		1801505
Total length of anchored contigs (Mb)	946		894
Total length of pseudo-chromosome (Mb)	950		894
Total size of final genome assembly (Mb)	952		914
Anchor rate (%)	0.9979		0.9789
No. of predicted gene models	26910		27759
No. of known miRNAs	114		109
BUSCOs of assembly	Number	Percentage (%)	Number	Percentage (%)
Complete BUSCOs(C)	1303	94.76	1328	96.58
Complete and single-copy BUSCOs(S)	1272	92.51	1302	94.69
Complete and duplicated BUSCOs(D)	31	2.25	26	1.89
Fragmented BUSCOs(F)	26	1.89	14	1.02
Missing BUSCOs(M)	46	3.35	33	2.4
Total BUSCO groups searched	1375	100	1375	100
BUSCOs of annotation	Number	Percentage (%)	Number	Percentage (%)
Complete BUSCOs(C)	1241	90.25	1333	96.95
Complete and single-copy BUSCOs(S)	1212	88.15	1308	95.13
Complete and duplicated BUSCOs(D)	29	2.11	25	1.82
Fragmented BUSCOs(F)	56	4.07	12	0.87
Missing BUSCOs(M)	78	5.67	30	2.18
Total BUSCO groups searched	1375	100	1375	100

## Sheet: TableS5
Table S5. TE annotation of S. oleracea cultivar ‘Cornell-NO. 9’ (YY) and ‘Viroflay’ (XX) genomes
Total repeat fraction	Genome of S. oleracea cultivar ‘Cornell-NO. 9’ (YY)				Genome of S. oleracea cultivar ‘Viroflay’ (XX)
	# of repeats	Length (bp)	% of total repeats	% of genome	# of repeats	Length (bp)	% of total repeats	% of genome
	1040341	704735379	100	74	987912	688874004	100	75.41
Class I: Retroelement	503708	546246536	77.51	57.36	461229	529972480	76.93	58.01
LTR Retrotransposon	308645	468284626	66.45	49.17	278943	459820908	66.75	50.33
Ty1/Copia	88269	193297590	27.43	20.3	72788	199904006	29.02	21.88
Ty3/Gypsy	94685	142640018	20.24	14.98	95254	153520143	22.29	16.8
Other	125691	132347018	18.78	13.9	110901	106396759	15.45	11.65
non-LTR Retrotransposon	117087	54740262	7.77	5.75	109601	50262999	7.3	5.5
LINE	94383	52045796	7.39	5.47	87641	47584929	6.91	5.21
SINE	22704	2694466	0.38	0.28	21960	2678070	0.39	0.29
unclassified retroelement	77976	23221648	3.3	2.44	72685	19888573	2.89	2.18
Class II: DNA Transposon	298980	124075599	17.61	13.03	273687	118297473	17.17	12.95
TIR
CMC	24783	22668159	3.22	2.38	24731	22593588	3.28	2.47
hAT	43071	26305496	3.73	2.76	34282	23103407	3.35	2.53
Mutator	18585	9473875	1.34	0.99	14951	10544021	1.53	1.15
Tc1/Mariner	32939	7476561	1.06	0.79	24919	5489107	0.8	0.6
PIF/Harbinger	3121	3669832	0.52	0.39	4645	1174796	0.17	0.13
Other	143542	47005115	6.67	4.94	145240	49903447	7.24	5.46
Helitron	8083	4528747	0.64	0.48	7490	5477064	0.8	0.6
Tandem Repeats	216838	50587084	7.18	5.31	224945	61157281	8.88	6.69
Unkown	31080	14549358	2.06	1.53	27846	10308125	1.5	1.13

## Sheet: TableS6
Table S6. Summary of sequencing statistics and sex phenotypes (F: female; M: male) in F1 population.
P-Viroflay is maternal parent; P-Cornell-NO. 9 is paternal parent.
Sample	Sequencing depth (×)	Sex phenotype	Sample	Sequencing depth (×)	Sex phenotype
P-Viroflay	28.29	F	P-Cornell-NO. 9	23.98	M
F1-001	12.55	F	F1-003	12.52	M
F1-006	11.83	F	F1-005	11.31	M
F1-008	12.65	F	F1-007	12.16	M
F1-012	12.4	F	F1-011	11.82	M
F1-016	14.28	F	F1-013	11.47	M
F1-018	13.56	F	F1-015	13.27	M
F1-034	11.42	F	F1-017	15.69	M
F1-035	12.38	F	F1-022	13.77	M
F1-042	13.6	F	F1-023	12.5	M
F1-047	13.13	F	F1-027	14.47	M
F1-049	11.37	F	F1-029	14.05	M
F1-051	10.56	F	F1-030	13.78	M
F1-055	12.1	F	F1-033	13.76	M
F1-059	12.18	F	F1-041	12.87	M
F1-061	12.13	F	F1-048	10.94	M
F1-062	12.02	F	F1-050	9.92	M
F1-066	10.18	F	F1-052	13.31	M
F1-067	9.55	F	F1-058	11.12	M
F1-069	11.32	F	F1-063	11.56	M
F1-073	12.02	F	F1-064	11.19	M
F1-077	10.81	F	F1-065	8.52	M
F1-079	11.96	F	F1-068	10.38	M
F1-085	11.35	F	F1-070	11.1	M
F1-086	13.27	F	F1-074	9.37	M
F1-089	12.77	F	F1-076	16.06	M
F1-092	12.19	F	F1-088	12.78	M
F1-093	11.59	F	F1-090	11.93	M
F1-099	11.72	F	F1-095	11.77	M
F1-100	12.1	F	F1-096	13.65	M
F1-108	13.07	F	F1-097	12.54	M
F1-110	13.88	F	F1-098	13.68	M
F1-112	14.34	F	F1-102	11.04	M
F1-114	15.09	F	F1-106	12.49	M
F1-118	12.52	F	F1-107	11.45	M
F1-124	11.35	F	F1-109	11.03	M
F1-126	12.42	F	F1-111	10.97	M
F1-128	12.41	F	F1-113	13.96	M
F1-130	14.79	F	F1-117	13.85	M
F1-132	13.97	F	F1-119	14.71	M
F1-141	14	F

## Sheet: TableS7
Table S7. Summary of genes identified from SDR (MSY) and X-counterpart
Region	X-counterpart	SDR (MSY)
Total numbers of annotations	278	307
Pair genes detected by Mcscan	119	98
Combined pair genes from Mcscan	126
Additional pair genes detected by Blast	27	65
Combined additional syntenic region (pair genes) detected by Blast	54
Non-specific genes with hits from somewhere of sex chromosomes	48	20
Specific genes appear in SDR and X-counterpart	80	82
Specific genes without hits from X(Y) chromosome	42	47
Specific genes without hits from Viroflay (Cornell-NO.9) genome	0	5

## Sheet: TableS8
Table S8. Gene information of sex-determination region (SDR) of Y chromosome.
(P: Blast searched paired genes within syntenic location with X chrom; NS: Non-Y specific genes with hits from elsewhere of the X chrom)
Y-SDR				MCscan collinear blocks with X-conterpart & Blast best hits to ChrX					SVs Types	Y-chrom specific no hits XX genome	YY-specifc Kmers	NR annotation of YY genes
Y GeneID	Chr	Str	End	X geneID	Chr	Str	End	Category
YY30925	chrY	145324738	145327426	XX01044	chrX	105753457	105756258	Collinear	Collinear			SOVF_172050
YY30926	chrY	145325010	145325489	.	chrX	105753801	105754280	P				SOVF_172060
YY30927	chrY	145325680	145326000	.	chrX	105754471	105754791	P				SOVF_209490, partial
YY27035	chrY	145569909	145574102	XX01065	chrX	106305487	106311210	Collinear				SOVF_013100
YY22640	chrY	145668576	145673716	.	chrX	106212884	106212741	P				calmodulin-interacting protein 111 isoform X2
YY29198	chrY	145693369	145695970	XX01063	chrX	106272600	106279038	Collinear				SOVF_074380, partial
YY29197	chrY	145711972	145717509	XX01057	chrX	106158034	106163573	Collinear				uncharacterized
YY29196	chrY	145728171	145733613	XX01055	chrX	106141910	106147352	Collinear				uncharacterized
YY22643	chrY	145743364	145746653	XX01054	chrX	106128929	106132349	Collinear				UDP-glucuronate:xylan alpha-glucuronosyltransferase 2-like isoform X1
YY22634	chrY	145836624	145844039	XX01078	chrX	106817703	106827974	Collinear				uncharacterized
YY22635	chrY	145884481	145886269	XX01080	chrX	106838486	106877019	Collinear				sterol 3-beta-glucosyltransferase UGT80A2-like
YY22632	chrY	145964055	145968856	XX01076	chrX	106765956	106770743	Collinear				monodehydroascorbate reductase
YY11124	chrY	146170697	146177333	XX03735	chrX	104592194	104598834	Collinear				uncharacterized
YY37685	chrY	146249072	146255251	XX01088	chrX	107159980	107166158	Collinear				SOVF_071390 isoform B
YY22637	chrY	146262676	146269274	XX01087	chrX	107152006	107158621	Collinear				IQ domain-containing protein IQM3-like
YY30687	chrY	146376051	146384840	.				Y-specific				ethylene receptor-like
YY15933	chrY	146414041	146414736	XX01077	chrX	106800734	106812495	Collinear				putative retrotransposon protein [Phyllostachys edulis]
YY41039	chrY	146455787	146456113	.				Y-specific	Inversion 2	Y-chrom specific		uncharacterized
YY38156	chrY	146553281	146557060	.				Y-specific				protein PAF1 homolog
YY32678	chrY	146681137	146689407	.				Y-specific				SOVF_038050 isoform A
YY32677	chrY	146689408	146690515	.				Y-specific				uncharacterized
YY32676	chrY	146691766	146695041	.				Y-specific				GDSL esterase/lipase At5g22810
YY01978	chrY	146708370	146709807	.				Y-specific				probable indole-3-pyruvate monooxygenase YUCCA5
YY01977	chrY	146717476	146723995	.	chrX	116377539	116380067	NS				SOVF_162730
YY01976	chrY	146724441	146724746	.	chrX	110986095	110986138	P				uncharacterized
YY01975	chrY	146725520	146725792	.				Y-specific				uncharacterized
YY22562	chrY	146838357	146851562	.	chrX	111217507	111230170	NS				SOVF_100710, partial
YY37962	chrY	147213216	147215144	.	chrX	123149949	123151532	NS				uncharacterized
YY32519	chrY	147272948	147273451	.				Y-specific				probable nucleoredoxin 1-2
YY32518	chrY	147275481	147276371	.				Y-specific				uncharacterized
YY32517	chrY	147276576	147281773	.				Y-specific				uncharacterized
YY00534	chrY	147414494	147415041	.	chrX	104062168	104062268	P				uncharacterized
YY00539	chrY	147439711	147440436	.				Y-specific				NAC domain-containing protein 78-like
YY22618	chrY	147717537	147718001	.				Y-specific				uncharacterized
YY22620	chrY	147729210	147732044	.	chrX	118050292	118050454	P				plasma membrane ATPase 4-like
YY22622	chrY	147788901	147795122	.	chrX	118214816	118219261	P				3-ketoacyl-CoA synthase 11-like
YY22625	chrY	147807851	147829151	.	chrX	118243539	118262252	P				CBL-interacting protein kinase 32-like isoform X1
YY28390	chrY	147859125	147859885	.	chrX	117987070	117987424	P				ankyrin-1-like, partial
YY36667	chrY	147906221	147906582	.				Y-specific				SOVF_103780
YY22612	chrY	147989031	147992222	.	chrX	117851479	117854687	P				14-3-3-like protein
YY22611	chrY	147992745	147998799	.				Y-specific				uncharacterized
YY22616	chrY	148075966	148076175	.				Y-specific				uncharacterized
YY39971	chrY	148101891	148102875	.				Y-specific		Y-chrom specific		uncharacterized
YY22610	chrY	148177130	148182672	.	chrX	117845010	117849772	P				uncharacterized
YY22604	chrY	148368395	148372928	.	chrX	117084128	117433402	P				uncharacterized
YY22606	chrY	148421845	148427959	.	chrX	117152063	117157125	P				probable protein phosphatase 2C 12
YY22601	chrY	148498897	148503537	.	chrX	116954956	116958143	P				uncharacterized
YY22602	chrY	148504374	148506459	.	chrX	116959197	116959985	P				B3 domain-containing protein At5g42700-like isoform X2
YY22598	chrY	148688244	148692491	.	chrX	116760957	116764710	P				xyloglucan endotransglucosylase/hydrolase protein 9
YY38906	chrY	148699245	148702267	.	chrX	116750815	116752499	P				BTB/POZ domain-containing protein At3g22104
YY00578	chrY	148751310	148751591	XX31266	chrX	61531887	61532168	Collinear				auxin-responsive protein SAUR21-like
YY00579	chrY	148753431	148753712	XX31266	chrX	61531887	61532168	Collinear				auxin-responsive protein SAUR21-like
YY00580	chrY	148755240	148755761	XX31267	chrX	61529901	61530361	Collinear				auxin-responsive protein SAUR21-like
YY00581	chrY	148756879	148757154	XX31268	chrX	61522819	61523337	Collinear				SOVF_055610
YY00582	chrY	148760176	148760451	XX31268	chrX	61522819	61523337	Collinear				auxin-responsive protein SAUR21-like
YY33382	chrY	148762423	148762698	XX31268	chrX	61522819	61523337	Collinear				SOVF_055580
YY33383	chrY	148764348	148764828	XX31269	chrX	61520834	61521350	Collinear				SOVF_055570
YY33386	chrY	148769461	148770632	XX31270	chrX	61514648	61516514	Collinear				probable glucan endo-1,3-beta-glucosidase BG4
YY00603	chrY	148788339	148793917	XX31284	chrX	61374287	61379874	Collinear				SOVF_144020 isoform A
YY00602	chrY	148803199	148803951	XX31283	chrX	61387351	61388144	Collinear				SOVF_144030
YY00601	chrY	148805784	148810661	XX31282	chrX	61389956	61394831	Collinear				SOVF_144040
YY00600	chrY	148820079	148825895	XX31281	chrX	61404584	61410382	Collinear				uncharacterized
YY00596	chrY	148845622	148850380	.				Y-specific				SOVF_183730 isoform A
YY00594	chrY	148870537	148873246	XX31273	chrX	61463600	61466304	Collinear				SOVF_183310, partial
YY22592	chrY	149180668	149201084	.	chrX	116460268	116478008	P				histone-lysine N-methyltransferase ATXR3
YY27506	chrY	149220221	149248789	.	chrX	115012318	115045193	P				uncharacterized
YY27508	chrY	149279273	149282174	.	chrX	115066377	115064398	P				transmembrane 9 superfamily member 12
YY35231	chrY	149287248	149289385	.	chrX	116420526	116422331	P				SOVF_177310
YY34086	chrY	149385625	149387991	.	chrX	98697903	98700145	NS				protein trichome birefringence-like 31
YY22589	chrY	149429723	149434662	.	chrX	103619072	103623630	NS				uncharacterized
YY22590	chrY	149441686	149445603	.				Y-specific				uncharacterized
YY36881	chrY	149465138	149468592	.	chrX	115493517	115496966	P				transcription factor MYB41-like
YY35991	chrY	149502836	149503270	.				Y-specific				centromere/kinetochore protein zw10 homolog
YY37939	chrY	149577658	149580881	.	chrX	115524782	115527666	P				L-ascorbate oxidase homolog
YY15073	chrY	149618961	149620992	XX36014	chrX	79448442	79455522	Collinear				SOVF_041950
YY15072	chrY	149626874	149628862	XX36013	chrX	79461391	79463379	Collinear				pentatricopeptide repeat-containing protein At5g50990
YY15069	chrY	149647804	149655710	XX36010	chrX	79482213	79490429	Collinear				SOVF_041970
YY15068	chrY	149658680	149665507	XX36009	chrX	79493224	79500051	Collinear				glycine--tRNA ligase, mitochondrial 1-like
YY39550	chrY	149681210	149683077	XX36008	chrX	79511779	79517254	Collinear				E3 ubiquitin-protein ligase ORTHRUS 2-like
YY22588	chrY	149888681	149889754	.				Y-specific				uncharacterized
YY22582	chrY	149930187	149931437	.				Y-specific				Rho GTPase-activating protein At5g61530 isoform X1
YY22587	chrY	149993854	149995053	.	chrX	116088131	116087223	P				uncharacterized
YY22586	chrY	150015722	150021290	.				Y-specific				uncharacterized
YY22580	chrY	150102494	150103330	.	chrX	115896195	115896420	P				uncharacterized
YY22576	chrY	150260029	150260782	.	chrX	114846022	115697120	P				protein FAR1-RELATED SEQUENCE 3-like
YY39886	chrY	150447303	150447797	.				Y-specific				SOVF_006810, partial
YY34694	chrY	150474815	150475069	.	chrX	97939779	97939520	NS				leucine-rich repeat receptor-like protein kinase PEPR2
YY31486	chrY	150534648	150535106	.	chrX	114842807	114842350	P				histone-lysine N-methyltransferase, H3 lysine-79 specific-like
YY16070	chrY	150631733	150631933	.	chrX	114842550	114842350	P				histone-lysine N-methyltransferase, H3 lysine-79 specific-like
YY05967	chrY	150726458	150727123	.	chrX	114409219	114409432	P				uncharacterized
YY40566	chrY	150737236	150738177	.	chrX	128459103	128562992	NS				protein FAR1-RELATED SEQUENCE 8-like
YY00988	chrY	150801614	150813959	XX32009	chrX	48205890	48226265	Collinear				serine/threonine-protein phosphatase PP-X isozyme 2
YY00987	chrY	150817149	150821587	XX32008	chrX	48227751	48233861	Collinear				syntaxin-52-like
YY00989	chrY	150821876	150824085	XX32010	chrX	48202583	48204884	Collinear				uncharacterized
YY00990	chrY	150827315	150831090	XX32011	chrX	48195560	48199410	Collinear				60 kDa jasmonate-induced protein-like
YY35096	chrY	150859546	150860601	.	chrX	113344904	113346426	P				uncharacterized
YY39654	chrY	150873167	150874088	.				Y-specific				uncharacterized
YY05965	chrY	150945400	150946752	.	chrX	114262396	114262589	P				zinc finger CCCH domain-containing protein 39
YY05964	chrY	150965053	150972362	.	chrX	114281993	114293209	P				11S globulin subunit beta-like
YY05962	chrY	150987198	150990823	.	chrX	114312377	114313193	P				uncharacterized
YY05963	chrY	151021525	151037977	.	chrX	114172653	114188268	P				transcription initiation factor TFIID subunit 12 isoform X1
YY20174	chrY	151050687	151052390	.				Y-specific				polyprotein [Oryza australiensis]
YY20173	chrY	151281733	151282053	.	chrX	113624894	113881878	P				putative lipid-binding protein AIR1
YY05954	chrY	151378197	151382844	.				Y-specific	Insertion 2			pentatricopeptide repeat-containing protein At5g24830
YY05955	chrY	151382915	151387395	.				Y-specific				probable inactive ATP-dependent zinc metalloprotease FTSHI 4, chloroplastic
YY05956	chrY	151394196	151404045	.				Y-specific				SOVF_191370
YY11914	chrY	151527309	151530019	.				Y-specific				cytochrome P450 76AD1-like
YY40673	chrY	151627197	151627481	.	chrX	127849307	127849048	NS				vacuolar protein sorting-associated protein 35B-like isoform X1
YY35406	chrY	151683816	151684163	.				Y-specific				SOVF_196320, partial
YY33067	chrY	151839850	151840258	.				Y-specific				SOVF_180130
YY13593	chrY	152024872	152033153	.				Y-specific				uncharacterized
YY36534	chrY	152046332	152046988	.				Y-specific				polyprotein [Oryza australiensis]
YY03526	chrY	152190663	152199156	.	chrX	125230522	125232475	NS				ribosome maturation protein SBDS-like
YY38550	chrY	152237581	152238122	.	chrX	92479015	92479117	NS				pentatricopeptide repeat-containing protein At3g62470, mitochondrial-like
YY32806	chrY	152340332	152341116	.				Y-specific				uncharacterized
YY04740	chrY	152401890	152402385	.				Y-specific				replication protein A 70 kDa DNA-binding subunit B-like
YY40913	chrY	152413035	152413718	.				Y-specific				uncharacterized
YY29240	chrY	152649944	152651100	.				Y-specific				uncharacterized
YY29241	chrY	152671427	152674882	.				Y-specific				uncharacterized
YY30641	chrY	152746942	152753635	.	chrX	115377447	115385232	NS	Inversion 1			uncharacterized
YY31231	chrY	152813427	152838558	.	chrX	122552117	122576430	P				uncharacterized
YY24125	chrY	152852732	152853339	.	chrX	122590664	122591005	P				uncharacterized
YY24126	chrY	152857348	152864795	.	chrX	122595154	122601637	P				sucrose-phosphatase 2-like isoform X1
YY24133	chrY	152981543	152988197	.	chrX	122428950	122429788	P				SOVF_123550
YY24134	chrY	152985405	153000162	.				Y-specific				SOVF_170030, partial
YY24136	chrY	153001457	153009768	.	chrX	122386021	122393151	P				uncharacterized
YY24135	chrY	153010549	153015594	.	chrX	122394385	122398923	P				SOVF_179880, partial
YY24138	chrY	153077355	153078158	.	chrX	122345083	122345886	P				DNA repair protein XRCC3 homolog
YY24139	chrY	153078776	153080422	.	chrX	122342941	122344467	P				protein FAR1-RELATED SEQUENCE 5-like
YY24142	chrY	153240065	153246580	XX30452	chrX	113259943	113262048	Collinear				uncharacterized
YY35407	chrY	153271022	153279419	.	chrX	122119457	122127845	P				SOVF_086140 isoform C
YY11137	chrY	153296303	153297355	.	chrX	105502454	105503032	NS				probable calcium-binding protein CML25
YY20266	chrY	153440054	153441005	XX30444	chrX	113449356	113449714	Collinear				monothiol glutaredoxin-S15, mitochondrial
YY20260	chrY	153494966	153500745	.				Y-specific				uncharacterized
YY20259	chrY	153552964	153555431	XX30452	chrX	113259943	113262048	Collinear				SOVF_104690
YY20258	chrY	153587014	153606253	XX30459	chrX	113211308	113221141	Collinear				ABC transporter G family member 39-like
YY20256	chrY	153667581	153667952	XX30460	chrX	113180843	113181214	Collinear				SOVF_157620
YY20254	chrY	153707247	153709246	.	chrX	113145828	113146121	P				uncharacterized
YY20257	chrY	153748344	153751994	XX30459	chrX	113211308	113221141	Collinear				ABC transporter G family member 39-like isoform X1
YY20253	chrY	153839436	153847598	XX30472	chrX	112954240	112962400	Collinear				uncharacterized
YY27034	chrY	153901653	153914874	XX30468	chrX	113022135	113035127	Collinear				DNA repair protein RAD50
YY27033	chrY	153914803	153915725	XX30467	chrX	113035967	113036176	Collinear				geranylgeranyl diphosphate reductase, chloroplastic-like
YY27032	chrY	153923294	153937180	XX30465	chrX	113043737	113057608	Collinear				phosphatidate phosphatase PAH2 isoform X1
YY20250	chrY	154081695	154089441	XX30477	chrX	112758959	112766702	Collinear				B-cell receptor-associated protein 31
YY24144	chrY	154092435	154118458	.	chrX	122049765	122075168	P				DExH-box ATP-dependent RNA helicase DExH3
YY24155	chrY	154124354	154132351	.	chrX	121978722	121977541	P				transcription termination factor MTEF1, chloroplastic-like
YY24152	chrY	154148301	154148621	.				Y-specific		Y-chrom specific		uncharacterized
YY24149	chrY	154158025	154163581	.	chrX	122016531	122017802	P				mediator of RNA polymerase II transcription subunit 11-like
YY24150	chrY	154158075	154159693	.	chrX	122014879	122015444	P				uncharacterized
YY24145	chrY	154186600	154189363	.	chrX	122045483	122045666	P				mavicyanin-like
YY31619	chrY	154364445	154364993	.				Y-specific				uncharacterized
YY27741	chrY	154485640	154486035	XX30580	chrX	110754474	110754758	Collinear				uncharacterized
YY27740	chrY	154490930	154516836	XX30492	chrX	112348528	112374426	Collinear				trafficking protein particle complex subunit 5
YY27739	chrY	154517018	154518601	XX30493	chrX	112346746	112348328	Collinear				NA
YY32278	chrY	154603625	154604923	XX30512	chrX	112094468	112095766	Collinear				uncharacterized
YY35497	chrY	154669641	154674944	.				Y-specific				uncharacterized
YY31288	chrY	154770389	154770805	.				Y-specific				LOW QUALITY PROTEIN: uncharacterized protein LOC110778966
YY20239	chrY	154828903	154837325	XX30515	chrX	112047026	112057939	Collinear				retrotransposon protein, putative, Ty1-copia subclass [Oryza sativa Japonica Group]
YY37999	chrY	154867527	154867766	XX30535	chrX	111597196	111597435	Collinear				protein LITTLE ZIPPER 4
YY20232	chrY	154971684	154978700	XX30524	chrX	111826694	111830729	Collinear				uncharacterized
YY20233	chrY	154973450	154978601	XX30525	chrX	111828500	111830643	Collinear				uncharacterized
YY31925	chrY	155035411	155045413	.	chrX	111762675	111774213	P				SOVF_035730, partial
YY30616	chrY	155083885	155087742	.				Y-specific				uncharacterized
YY30618	chrY	155092946	155099356	.	chrX	111886249	111891841	P				uncharacterized
YY20240	chrY	155152205	155152699	XX30517	chrX	111993930	111994424	Collinear				transcription factor GTE4-like
YY20238	chrY	155169126	155178373	XX30516	chrX	112010825	112020488	Collinear				uncharacterized
YY30085	chrY	155218589	155223302	.	chrX	111922886	111924603	P				NA
YY22565	chrY	155285369	155286094	XX30558	chrX	111156652	111157377	Collinear				uncharacterized
YY22564	chrY	155286298	155288144	XX30559	chrX	111154539	111156448	Collinear				ABC transporter B family member 5-like isoform X2
YY22558	chrY	155478158	155497983	XX30566	chrX	110977266	110996990	Collinear				traB domain-containing protein
YY22560	chrY	155517130	155517384	XX30563	chrX	111030878	111031132	Collinear				L-ascorbate peroxidase, cytosolic-like
YY22555	chrY	155603609	155612825	XX30578	chrX	110845498	110854673	Collinear				protein THYLAKOID FORMATION1, chloroplastic
YY22554	chrY	155623946	155627609	XX30577	chrX	110865811	110868974	Collinear				photosystem I P700 chlorophyll a apoprotein A2 (plastid)
YY22553	chrY	155627795	155630226	XX30575	chrX	110869661	110870722	Collinear				uncharacterized
YY22551	chrY	155718600	155733446	XX30582	chrX	110644750	110659703	Collinear				uncharacterized
YY22549	chrY	155827024	155839387	XX30584	chrX	110599608	110613165	Collinear				SOVF_163750 isoform B
YY28633	chrY	155871423	155875756	XX30587	chrX	110551729	110561954	Collinear				uncharacterized
YY35302	chrY	155928665	155929396	.				Y-specific				uncharacterized
YY27900	chrY	156118989	156127316	.				Y-specific				uncharacterized
YY05877	chrY	156166452	156167027	XX30598	chrX	110231540	110232118	Collinear				uncharacterized
YY34304	chrY	156204941	156205147	.				Y-specific		Y-chrom specific		uncharacterized
YY05876	chrY	156238774	156241248	XX30597	chrX	110240021	110243318	Collinear				GPI-anchored protein At4g28100
YY05875	chrY	156249118	156249694	XX30598	chrX	110231540	110232118	Collinear				uncharacterized
YY07389	chrY	156298872	156321594	.	chrX	95847360	97454869	NS				uncharacterized
YY07388	chrY	156334464	156341947	.	chrX	97414209	126324690	NS				SOVF_040670
YY07387	chrY	156342433	156349078	.	chrX	126318526	126320304	NS				uncharacterized
YY07386	chrY	156349184	156349540	.	chrX	97404845	97405201	NS				SOVF_202510, partial
YY19912	chrY	156488683	156490159	.				Y-specific				uncharacterized
YY19911	chrY	156492762	156499148	.				Y-specific				uncharacterized
YY19909	chrY	156529909	156540188	.				Y-specific				zeta-carotene desaturase, chloroplastic/chromoplastic
YY19910	chrY	156540432	156541498	.				Y-specific				DNA damage-repair/toleration protein DRT102
YY22546	chrY	156732001	156739440	.	chrX	110079184	110084754	P				protein ALP1-like
YY22547	chrY	156747871	156753538	XX30602	chrX	110062438	110070120	Collinear				Retrovirus-related Pol polyprotein from transposon TNT 1-94 [Cajanus cajan]
YY38488	chrY	156797992	156798508	XX30602	chrX	110062438	110070120	Collinear				cytochrome b6-f complex iron-sulfur subunit, chloroplastic
YY28692	chrY	156951152	156956396	XX30603	chrX	110021423	110025969	Collinear				5' exonuclease Apollo
YY28691	chrY	156957130	156960374	XX30604	chrX	110017137	110019935	Collinear				LOW QUALITY PROTEIN: G-type lectin S-receptor-like serine/threonine-protein kinase At2g19130
YY22534	chrY	156992585	156999813	XX30625	chrX	109229901	109237118	Collinear				transmembrane protein 97
YY22533	chrY	157000262	157004422	XX30626	chrX	109225035	109229197	Collinear				uncharacterized
YY36047	chrY	157006844	157007281	.	chrX	109102546	109102156	P				SOVF_204870
YY22539	chrY	157046702	157048033	XX30630	chrX	109192150	109193463	Collinear				uncharacterized
YY16049	chrY	157249813	157251072	XX30635	chrX	109105469	109106728	Collinear				uncharacterized
YY35704	chrY	157278697	157279059	.				Y-specific		Y-chrom specific		uncharacterized
YY13602	chrY	157292695	157297552	.				Y-specific				phosphatidylinositol 4-phosphate 5-kinase 1-like
YY36172	chrY	157321016	157321645	.	chrX	126831005	128219972	NS				uncharacterized
YY22531	chrY	157375529	157376790	XX30642	chrX	109002515	109003471	Collinear				uncharacterized
YY22530	chrY	157377078	157388190	XX30643	chrX	108991022	109002148	Collinear				exocyst complex component EXO84C
YY21521	chrY	157441581	157441862	.				Y-specific				protein CLMP1-like
YY32253	chrY	157472873	157473088	XX30645	chrX	108931290	108931505	Collinear				SOVF_063070
YY32254	chrY	157473564	157474013	XX30646	chrX	108930364	108930813	Collinear				vacuolar protein sorting-associated protein 32 homolog 2-like
YY22529	chrY	157490557	157491170	XX30648	chrX	108910104	108910463	Collinear				SOVF_152940
YY22527	chrY	157544539	157557568	XX30656	chrX	108758367	108771389	Collinear				uncharacterized
YY37407	chrY	157595094	157599348	.	chrX	108899271	108899647	P				uncharacterized
YY29501	chrY	157607929	157627841	XX30658	chrX	108730229	108750573	Collinear				uncharacterized
YY29502	chrY	157607978	157608435	XX30658	chrX	108730229	108750573	Collinear				SOVF_093820
YY30498	chrY	157727662	157751867	XX30614	chrX	109579113	109604395	Collinear				SOVF_107210 isoform A
YY22543	chrY	157755132	157758624	XX30613	chrX	109607411	109610913	Collinear				50S ribosomal protein L6, chloroplastic
YY22541	chrY	157812239	157818141	XX30617	chrX	109471830	109478311	Collinear				glutamate receptor 3.4 isoform X1
YY34808	chrY	157925483	157926856	.				Y-specific				copia protein (gag-int-pol protein), partial [Trifolium pratense]
YY27271	chrY	157957302	157957835	.				Y-specific				uncharacterized
YY27272	chrY	157958242	157978671	XX30670	chrX	108366724	108369590	Collinear				SOVF_204560
YY27274	chrY	157992580	157999148	XX30666	chrX	108398309	108404835	Collinear				uncharacterized
YY22522	chrY	158399737	158400084	XX30610	chrX	109738809	109739141	Collinear		Y-chrom specific		uncharacterized
YY22511	chrY	158423581	158427325	.				Y-specific				SOVF_096110
YY22509	chrY	158431017	158444304	.	chrX	117470030	117476451	NS				uncharacterized
YY32535	chrY	158691957	158692676	XX01106	chrX	107636188	107636907	Collinear				basic leucine zipper 23-like
YY24221	chrY	158723456	158729029	XX01108	chrX	107741058	107763321	Collinear				CO(2)-response secreted protease-like
YY35711	chrY	158860850	158862640	.				Y-specific				cleavage and polyadenylation specificity factor subunit 2-like
YY27352	chrY	158905187	158909425	.				Y-specific				uncharacterized
YY27350	chrY	158915244	158920021	.	chrX	116954949	116957877	NS				uncharacterized
YY27349	chrY	158923684	158931221	.				Y-specific				SOVF_113720 isoform C
YY27348	chrY	158931569	158937486	.				Y-specific				transcription termination factor MTERF2, chloroplastic-like
YY22494	chrY	159012864	159015601	XX01122	chrX	108180111	108182843	Collinear				cytochrome c oxidase copper chaperone 1-like
YY22493	chrY	159016093	159021050	.				Y-specific				uncharacterized
YY22492	chrY	159022162	159023221	XX01120	chrX	108172493	108173612	Collinear				peroxisomal and mitochondrial division factor 2
YY26853	chrY	159094643	159140084	XX01116	chrX	108010293	108051780	Collinear				exportin-7 isoform X2
YY22490	chrY	159159089	159170249	.				Y-specific	Insertion 1			SOVF_014820, partial
YY16084	chrY	159231726	159240958	.				Y-specific				54S ribosomal protein L24, mitochondrial-like
YY16083	chrY	159241303	159241864	.				Y-specific				uncharacterized
YY27714	chrY	159269168	159273506	.				Y-specific				uncharacterized
YY27713	chrY	159279971	159287427	.	chrX	104935462	104935366	NS				SOVF_079090
YY27712	chrY	159287836	159301320	.				Y-specific				protoheme IX farnesyltransferase, mitochondrial
YY31567	chrY	159359734	159360574	.				Y-specific				uncharacterized
YY27824	chrY	159373560	159398247	.				Y-specific				polyprotein [Oryza australiensis]
YY22500	chrY	159441638	159443841	.	chrX	114262396	114262589	P				zinc finger CCCH domain-containing protein 39
YY40293	chrY	159591025	159591522	.				Y-specific				SOVF_119620, partial
YY20280	chrY	159616473	159617830	.				Y-specific		Y-chrom specific	YY-specifc Kmers	protein NRT1/ PTR FAMILY 6.4
YY20279	chrY	159618772	159619733	.				Y-specific			YY-specifc Kmers	eukaryotic translation initiation factor 3 subunit A-like
YY39877	chrY	159714162	159714566	.				Y-specific			YY-specifc Kmers	uncharacterized
YY34990	chrY	159975893	159992027	.				Y-specific				uncharacterized
YY39000	chrY	160008648	160009064	.				Y-specific				glutathione S-transferase T3-like
YY40081	chrY	160053220	160055233	.				Y-specific				pseudo histidine-containing phosphotransfer protein 6
YY36341	chrY	160077151	160080677	.				Y-specific				ABC transporter G family member 9
YY24188	chrY	160099077	160099511	.	chrX	118933845	118933411	P	Collinear			B3 domain-containing protein At3g06220-like
YY24192	chrY	160111598	160112722	.	chrX	118868414	118920198	P				F-box/kelch-repeat protein At3g23880-like
YY29856	chrY	160305122	160310100	.	chrX	109695025	109696725	P				SOVF_071010, partial
YY24183	chrY	160704557	160704997	.	chrX	119233802	119233361	P				dynamin-related protein 4C-like isoform X1
YY39967	chrY	160853889	160857271	XX29986	chrX	119222940	119227230	Collinear				syntaxin-22-like
YY31840	chrY	160927922	160935458	XX29979	chrX	119078143	119087122	Collinear				protein argonaute 4A-like
YY35696	chrY	160942684	160945889	XX29995	chrX	119521118	119524369	Collinear				tubulin alpha-2 chain isoform X1
YY29283	chrY	160972347	160974365	.	chrX	125231977	125233729	P				SOVF_122540
YY29741	chrY	161108580	161112750	XX30012	chrX	119908848	119913422	Collinear				type I inositol polyphosphate 5-phosphatase 10 isoform X1
YY29742	chrY	161122118	161122510	XX30011	chrX	119899114	119899506	Collinear				uncharacterized
YY24182	chrY	161201317	161206103	XX29998	chrX	119607083	119611803	Collinear				protein SAD1/UNC-84 domain protein 1-like
YY24176	chrY	161502995	161511815	XX30011	chrX	119899114	119899506	Collinear				copia protein (gag-int-pol protein), partial [Trifolium pratense]
YY24181	chrY	161563719	161563925	XX30021	chrX	120252604	120252810	Collinear				subtilisin-like protease SBT5.4
YY24178	chrY	161614385	161618329	.	chrX	120198574	120196538	P				ETHYLENE INSENSITIVE 3-like 1 protein
YY36320	chrY	161650535	161650930	.	chrX	111953803	111954198	P				ATP-dependent DNA helicase Q-like SIM
YY24206	chrY	161710538	161712379	.				Y-specific				SOVF_202170
YY24203	chrY	161725982	161735058	XX29962	chrX	118723154	118732208	Collinear				threonine synthase, chloroplastic-like
YY24199	chrY	161751161	161752864	XX29965	chrX	118767525	118769228	Collinear				pentatricopeptide repeat-containing protein At5g46460, mitochondrial
YY24198	chrY	161762973	161764180	XX29966	chrX	118777406	118778613	Collinear				28S ribosomal protein S33, mitochondrial
YY24187	chrY	161779052	161793832	XX29977	chrX	118968922	118983718	Collinear				SOVF_205550
YY01781	chrY	161952398	161953216	.				Y-specific				PREDICTED: mannan endo-1,4-beta-mannosidase 6
YY01797	chrY	161976195	161985147	XX33300	chrX	29529394	29538341	Collinear				uncharacterized
YY01798	chrY	161986213	161987289	XX33299	chrX	29526950	29528733	Collinear				phosphoprotein ECPP44-like
YY01799	chrY	161987631	161991018	XX33298	chrX	29521365	29526911	Collinear				lysine histidine transporter-like 8
YY01800	chrY	162007237	162011420	XX33297	chrX	29509455	29513575	Collinear				lysine histidine transporter-like 8
YY01801	chrY	162022694	162023053	XX33296	chrX	29488734	29489093	Collinear				SOVF_089550
YY01802	chrY	162024314	162026039	XX33295	chrX	29485680	29489098	Collinear				auxin-responsive protein SAUR64-like
YY01807	chrY	162036000	162036407	XX33294	chrX	29483811	29484749	Collinear				auxin-responsive protein SAUR64-like
YY01806	chrY	162037156	162037563	XX33293	chrX	29482988	29483772	Collinear				auxin-responsive protein SAUR64-like
YY01804	chrY	162041493	162041903	XX33285	chrX	29466735	29467316	Collinear				SOVF_106400
YY33753	chrY	162046084	162046793	XX33288	chrX	29471052	29472764	Collinear				SOVF_106420
YY33749	chrY	162048032	162053571	XX33293	chrX	29482988	29483772	Collinear				BVRB_9g213070 isoform A
YY33752	chrY	162049731	162050444	XX33286	chrX	29467682	29468343	Collinear				SOVF_106440
YY33751	chrY	162050624	162051205	XX33285	chrX	29466735	29467316	Collinear				auxin-responsive protein SAUR64-like
YY33750	chrY	162052939	162053346	XX33284	chrX	29464595	29465002	Collinear				auxin-responsive protein SAUR66-like
YY33748	chrY	162054329	162054805	XX33283	chrX	29463045	29463608	Collinear				auxin-responsive protein SAUR68-like
YY33747	chrY	162062338	162070180	XX33282	chrX	29437263	29445186	Collinear				alanine--tRNA ligase, chloroplastic/mitochondrial isoform X1
YY24174	chrY	162090892	162091556	XX30051	chrX	121242299	121256187	Collinear				uncharacterized
YY24173	chrY	162127421	162127729	XX30054	chrX	121285937	121286245	Collinear				non-classical arabinogalactan protein 30
YY24172	chrY	162211647	162221671	XX30055	chrX	121311720	121321867	Collinear				uncharacterized
YY34000	chrY	162363908	162364204	XX30067	chrX	121726218	121726514	Collinear				F-box/LRR-repeat protein 15-like
YY28549	chrY	162395998	162415747	XX30065	chrX	121562102	121581917	Collinear				DNA gyrase subunit A, chloroplastic/mitochondrial isoform X1
YY28548	chrY	162419752	162424785	XX30064	chrX	121553015	121558076	Collinear				uncharacterized
YY24165	chrY	162453648	162459338	XX30070	chrX	121746954	121753363	Collinear				phospholipid-transporting ATPase 1
YY24164	chrY	162467219	162467965	XX30071	chrX	121761853	121770106	Collinear				cyclic dof factor 3-like
YY24163	chrY	162469467	162473448	XX30072	chrX	121771469	121775634	Collinear				probable inactive leucine-rich repeat receptor-like protein kinase At3g03770
YY24161	chrY	162474293	162484455	XX30073	chrX	121776245	121786455	Collinear				chlorophyll(ide) b reductase NOL, chloroplastic-like isoform X1
YY24156	chrY	162513974	162518070	XX30081	chrX	121962166	121966257	Collinear				transcription termination factor MTERF2, chloroplastic-like
YY24160	chrY	162538356	162541152	XX30075	chrX	121880610	121883406	Collinear				uncharacterized
YY24158	chrY	162552877	162555151	.	chrX	121912539	121914066	P				replication protein A 70 kDa DNA-binding subunit-like
YY20287	chrY	162576826	162580559	.				Y-specific			YY-specifc Kmers	rRNA-processing protein FCF1 homolog
YY23962	chrY	162628889	162631850	XX28142	chrX	7216478	7219440	Collinear				uncharacterized
YY23960	chrY	162645122	162652575	XX28140	chrX	7232143	7239597	Collinear				alternative NAD(P)H-ubiquinone oxidoreductase C1, chloroplastic/mitochondrial
YY29679	chrY	162689158	162699753	XX28136	chrX	7278432	7289053	Collinear				cyclin-dependent kinase E-1
YY29680	chrY	162705888	162707647	XX28133	chrX	7299286	7301018	Collinear				uncharacterized

## Sheet: TableS9
Table S9. Gene information of X-counterpart of SDR in X chromosome.
(P: Blast searched paired genes within syntenic location with Y chrom; NS: Non-X specific genes with hits from elsewhere of the Y chrom)
X-counterpart				MCscan collinear blocks with X-conterpart & Blast best hits to ChrY					SVs Types	NR annotation of XX genes
X GeneID	Chr	Str	End	Y geneID	Chr	Str	End	Category
XX01044	chrX	105753457	105756258	YY30925	chrY	145324738	145327426	Collinear	Collinear	SOVF_172050
XX01049	chrX	105966613	105970206	.	chrY	139279261	139282285	P		uncharacterized
XX01051	chrX	106087601	106088305	YY30190	chrY	144915456	144915665	Collinear		SOVF_196320, partial
XX01054	chrX	106128929	106132349	YY22643	chrY	145743364	145746653	Collinear		UDP-glucuronate:xylan alpha-glucuronosyltransferase 2-like isoform X1
XX01055	chrX	106141910	106147352	YY29196	chrY	145728171	145733613	Collinear		uncharacterized
XX01057	chrX	106158034	106163573	YY29197	chrY	145711972	145717509	Collinear		uncharacterized
XX01058	chrX	106173268	106173741	.	chrY	145702267	157491120	NS		SOVF_152940
XX01061	chrX	106219894	106220928	.				X-specific		polyprotein
XX01063	chrX	106272600	106279038	YY29198	chrY	145693369	145695970	Collinear		SOVF_145260
XX01065	chrX	106305487	106311210	YY27035	chrY	145569909	145574102	Collinear		serine/threonine-protein kinase D6PKL2-like
XX01066	chrX	106309105	106309644	YY27035	chrY	145569909	145574102	Collinear		serine/threonine-protein kinase D6PKL2-like
XX01067	chrX	106419854	106454991	.				X-specific		SOVF_110400
XX01068	chrX	106455305	106461480	.				X-specific		fructose-bisphosphate aldolase 3, chloroplastic-like
XX01075	chrX	106655319	106656341	.	chrY	169204192	169211957	NS		uncharacterized
XX01076	chrX	106765956	106770743	YY22632	chrY	145964055	145968856	Collinear		monodehydroascorbate reductase
XX01077	chrX	106800734	106812495	YY22634	chrY	145836624	145844039	Collinear		contains similarity to reverse transcriptase (Pfam: rvt.hmm, score 19.29)
XX01078	chrX	106817703	106827974	YY22634	chrY	145836624	145844039	Collinear		uncharacterized
XX01079	chrX	106831530	106831895	.				X-specific		uncharacterized
XX01080	chrX	106838486	106877019	YY22635	chrY	145884481	145886269	Collinear		sterol 3-beta-glucosyltransferase UGT80A2-like
XX01083	chrX	106964522	106980262	.				X-specific		alanine--tRNA ligase
XX01086	chrX	107125729	107142897	.				X-specific		retrotransposon protein
XX01087	chrX	107152006	107158621	YY22637	chrY	146262676	146269274	Collinear		IQ domain-containing protein IQM3-like
XX01088	chrX	107159980	107166158	YY37685	chrY	146249072	146255251	Collinear		probable basic-leucine zipper transcription factor F
XX01090	chrX	107240272	107240820	.				X-specific		uncharacterized
XX01093	chrX	107290450	107293063	.	chrY	142891378	142891583	P		uncharacterized
XX01096	chrX	107396024	107397559	.	chrY	163453714	163455249	NS		SOVF_148770
XX01097	chrX	107397978	107404766	.	chrY	163452856	163450757	NS		histone-lysine N-methyltransferase, H3 lysine-9 specific SUVH1-like
XX01098	chrX	107405853	107410366	.	chrY	163442392	163442735	NS		uncharacterized OsI_027940-like isoform X1
XX01099	chrX	107435659	107436838	.	chrY	162883533	162884575	NS		40S ribosomal protein S13-like
XX01101	chrX	107486849	107497441	.	chrY	163152015	163156506	NS		protein argonaute 2
XX01102	chrX	107506340	107509974	.				X-specific		uncharacterized
XX01105	chrX	107604507	107609718	.	chrY	158653868	158654934	NS		uncharacterized
XX01106	chrX	107636188	107636907	YY32535	chrY	158691957	158692676	Collinear		basic leucine zipper 23-like
XX01107	chrX	107734782	107735132	.	chrY	158717522	158717172	NS		uncharacterized
XX01108	chrX	107741058	107763321	YY24221	chrY	158723456	158729029	Collinear		CO(2)-response secreted protease-like
XX01109	chrX	107775408	107778538	.	chrY	163407246	163572092	NS		protein SIEVE ELEMENT OCCLUSION B-like
XX01111	chrX	107794192	107797638	.	chrY	163406455	163408788	NS		protein SIEVE ELEMENT OCCLUSION B-like
XX01112	chrX	107797905	107802680	.	chrY	163470272	163474240	NS		glycerol-3-phosphate dehydrogenase
XX01114	chrX	107887407	107887766	.				X-specific		uncharacterized
XX01115	chrX	107921031	107923072	.				X-specific		uncharacterized
XX01116	chrX	108010293	108051780	YY26853	chrY	159094643	159140084	Collinear		exportin-7 isoform X1
XX01120	chrX	108172493	108173612	YY22492	chrY	159022162	159023221	Collinear		peroxisomal and mitochondrial division factor 2
XX01122	chrX	108180111	108182843	YY22494	chrY	159012864	159015601	Collinear		cytochrome c oxidase copper chaperone 1-like
XX01126	chrX	108241592	108242653	.				X-specific		uncharacterized
XX30678	chrX	108280364	108284749	.				X-specific		protein HLB1-like
XX30676	chrX	108293000	108293350	.	chrY	150206741	150207067	P		BVRB_8g190090
XX30673	chrX	108309717	108311471	.				X-specific		BVRB_7g179850
XX30672	chrX	108329701	108336076	.	chrY	140793416	140793343	P		uncharacterized
XX30670	chrX	108366724	108369590	YY27272	chrY	157958242	157978671	Collinear		SOVF_204560
XX30669	chrX	108370848	108371699	.				X-specific		kinesin-like protein KIN-14P
XX30667	chrX	108390740	108396738	.	chrY	157984998	157988862	NS		SOVF_127120
XX30666	chrX	108398309	108404835	YY27274	chrY	157992580	157999148	Collinear		uncharacterized
XX30665	chrX	108469607	108474972	.				X-specific		uncharacterized
XX30662	chrX	108587978	108589099	.	chrY	144122702	144123327	P		uncharacterized
XX30658	chrX	108730229	108750573	YY29501	chrY	157607929	157627841	Collinear		uncharacterized
XX30656	chrX	108758367	108771389	YY22527	chrY	157544539	157557568	Collinear		uncharacterized
XX30655	chrX	108780469	108782263	.	chrY	144663679	144665063	P		protein RAE1-like
XX30654	chrX	108805339	108806022	.				X-specific		retrotransposon protein putative Ty1-copia sub-class
XX30653	chrX	108845451	108845808	.	chrY	157664689	157664901	NS		histone deacetylase complex subunit SAP18-like
XX30651	chrX	108883991	108884251	.				X-specific		SOVF_068480, partial
XX30649	chrX	108901533	108904790	.	chrY	157485380	157602832	NS		SOVF_195040
XX30648	chrX	108910104	108910463	YY22529	chrY	157490557	157491170	Collinear		SOVF_152940
XX30646	chrX	108930364	108930813	YY32254	chrY	157473564	157474013	Collinear		vacuolar protein sorting-associated protein 32 homolog 2-like
XX30645	chrX	108931290	108931505	YY32253	chrY	157472873	157473088	Collinear		SOVF_063070
XX30643	chrX	108991022	109002148	YY22530	chrY	157377078	157388190	Collinear		exocyst complex component EXO84C
XX30642	chrX	109002515	109003471	YY22531	chrY	157375529	157376790	Collinear		uncharacterized
XX30639	chrX	109040853	109041143	.	chrY	157221926	157221636	NS		4,5-DOPA dioxygenase extradiol
XX30635	chrX	109105469	109106728	YY16049	chrY	157249813	157251072	Collinear		uncharacterized
XX30633	chrX	109119973	109120311	.				X-specific		NA
XX30632	chrX	109145921	109146840	.	chrY	157164604	157164302	NS		probable LRR receptor-like serine/threonine-protein kinase At1g34110
XX30630	chrX	109192150	109193463	YY22539	chrY	157046702	157048033	Collinear		uncharacterized
XX30627	chrX	109213772	109220544	.	chrY	133901911	133901727	P		uncharacterized
XX30626	chrX	109225035	109229197	YY22533	chrY	157000262	157004422	Collinear		uncharacterized
XX30625	chrX	109229901	109237118	YY22534	chrY	156992585	156999813	Collinear		transmembrane protein 97
XX30624	chrX	109249032	109251747	.	chrY	156980808	156980906	NS		uncharacterized
XX30623	chrX	109310599	109311369	.				X-specific		uncharacterized
XX30620	chrX	109396762	109400023	.				X-specific		golgin candidate 5-like
XX30617	chrX	109471830	109478311	YY22541	chrY	157812239	157818141	Collinear		glutamate receptor 3.4 isoform X1
XX30615	chrX	109504921	109505821	.	chrY	157784924	157784613	NS		uncharacterized
XX30614	chrX	109579113	109604395	YY30498	chrY	157727662	157751867	Collinear		DNA repair protein RAD16 isoform X1
XX30613	chrX	109607411	109610913	YY22543	chrY	157755132	157758624	Collinear		50S ribosomal protein L6, chloroplastic
XX30611	chrX	109693752	109699820	.	chrY	160307326	160308870	NS		SOVF_071010, partial
XX30610	chrX	109738809	109739141	YY22522	chrY	158399737	158400084	Collinear		uncharacterized
XX30604	chrX	110017137	110019935	YY28691	chrY	156957130	156960374	Collinear		G-type lectin S-receptor-like serine/threonine-protein kinase At2g19130
XX30603	chrX	110021423	110025969	YY28692	chrY	156951152	156956396	Collinear		5' exonuclease Apollo
XX30602	chrX	110062438	110070120	YY22547	chrY	156747871	156753538	Collinear		cytochrome b6-f complex iron-sulfur subunit, chloroplastic
XX30598	chrX	110231540	110232118	YY05875	chrY	156249118	156249694	Collinear		uncharacterized
XX30597	chrX	110240021	110243318	YY05876	chrY	156238774	156241248	Collinear		uncharacterized GPI-anchored protein At4g28100
XX30588	chrX	110538934	110541523	.	chrY	155891977	155894277	NS		uncharacterized
XX30587	chrX	110551729	110561954	YY28633	chrY	155871423	155875756	Collinear		uncharacterized
XX30586	chrX	110563368	110567691	.	chrY	155868575	155869953	P		SOVF_185000, partial
XX30585	chrX	110574145	110574754	.				X-specific		TSUD_407480
XX30584	chrX	110599608	110613165	YY22549	chrY	155827024	155839387	Collinear		SOVF_163750 isoform B
XX30582	chrX	110644750	110659703	YY22551	chrY	155718600	155733446	Collinear		uncharacterized
XX30581	chrX	110659925	110660977	YY22551	chrY	155718600	155733446	Collinear		uncharacterized
XX30580	chrX	110754474	110754758	YY27741	chrY	154485640	154486035	Collinear		uncharacterized
XX30578	chrX	110845498	110854673	YY22555	chrY	155603609	155612825	Collinear	Inversion 2	protein THYLAKOID FORMATION1, chloroplastic
XX30577	chrX	110865811	110868974	YY22554	chrY	155623946	155627609	Collinear		photosystem I P700 chlorophyll a apoprotein A2 (plastid)
XX30576	chrX	110869170	110869475	YY22554	chrY	155623946	155627609	Collinear		NADH dehydrogenase subunit 4L (plastid)
XX30575	chrX	110869661	110870722	YY22553	chrY	155627795	155630226	Collinear		photosystem II protein D2 (plastid)
XX30574	chrX	110871139	110872092	YY22553	chrY	155627795	155630226	Collinear		PsbC (chloroplast)
XX30572	chrX	110918937	110920433	.				X-specific		uncharacterized
XX30566	chrX	110977266	110996990	YY22558	chrY	155478158	155497983	Collinear		traB domain-containing protein
XX30563	chrX	111030878	111031132	YY22560	chrY	155517130	155517384	Collinear		L-ascorbate peroxidase, cytosolic-like
XX30559	chrX	111154539	111156448	YY22564	chrY	155286298	155288144	Collinear		ABC transporter B family member 5-like isoform X2
XX30558	chrX	111156652	111157377	YY22565	chrY	155285369	155286094	Collinear		uncharacterized
XX30557	chrX	111217052	111230367	.	chrY	146838761	146851394	P		SOVF_100710, partial
XX30555	chrX	111271066	111271456	.	chrY	146889824	146890026	P		phytoene synthase 2, chloroplastic-like
XX30554	chrX	111275485	111276396	.	chrY	146894239	146895150	P		probable polyamine oxidase 4
XX30552	chrX	111340847	111344887	.	chrY	145797900	145801942	P		NA
XX30551	chrX	111373243	111374283	YY20239	chrY	154828903	154837325	Collinear		polyprotein
XX30547	chrX	111461762	111463996	.	chrY	155378348	155380582	NS		SOVF_080640
XX30541	chrX	111520812	111522062	.	chrY	154698078	154699327	NS		uncharacterized
XX30540	chrX	111536056	111540805	.	chrY	154851548	154856294	NS		Retrovirus-related Pol polyprotein from transposon TNT 1-94
XX30538	chrX	111589946	111590278	.				X-specific		photosystem I subunit VII (chloroplast)
XX30536	chrX	111594993	111595604	.	chrY	154865459	154865936	NS		uncharacterized
XX30535	chrX	111597196	111597435	YY37999	chrY	154867527	154867766	Collinear		protein LITTLE ZIPPER 4
XX30528	chrX	111782564	111783247	.				X-specific		uncharacterized
XX30527	chrX	111792634	111799830	.	chrY	155051729	155052286	NS		uncharacterized
XX30526	chrX	111807819	111808478	.	chrY	140592990	140593111	P		SOVF_041150, partial
XX30524	chrX	111826694	111830729	YY20232	chrY	154971684	154978700	Collinear		uncharacterized
XX30525	chrX	111828500	111830643	YY20233	chrY	154973450	154978601	Collinear		uncharacterized
XX30517	chrX	111993930	111994424	YY20240	chrY	155152205	155152699	Collinear		transcription factor GTE4-like
XX30516	chrX	112010825	112020488	YY20238	chrY	155169126	155178373	Collinear		uncharacterized
XX30515	chrX	112047026	112057939	YY20239	chrY	154828903	154837325	Collinear		retrotransposon protein, putative, Ty1-copia subclass
XX30512	chrX	112094468	112095766	YY32278	chrY	154603625	154604923	Collinear		uncharacterized
XX30507	chrX	112165238	112169264	.	chrY	154644557	154644614	NS		protein FAR1-RELATED SEQUENCE 8-like
XX30500	chrX	112275031	112277650	.	chrY	154577277	154579654	NS		SOVF_122240, partial
XX30498	chrX	112301183	112306015	.	chrY	154548915	154553747	NS		SOVF_014300, partial
XX30497	chrX	112306075	112306362	.	chrY	154548568	154548855	NS		uncharacterized
XX30493	chrX	112346746	112348328	YY27739	chrY	154517018	154518601	Collinear		NA
XX30492	chrX	112348528	112374426	YY27740	chrY	154490930	154516836	Collinear		trafficking protein particle complex subunit 5
XX30486	chrX	112525441	112537173	.				X-specific		polyprotein
XX30485	chrX	112642920	112643210	.				X-specific		SOVF_193500, partial
XX30484	chrX	112651968	112653347	.				X-specific		SOVF_026910
XX30482	chrX	112708191	112709466	.				X-specific		SOVF_026910
XX30481	chrX	112714413	112714994	.	chrY	154267987	154268318	NS		methyltransferase-like protein 13
XX30480	chrX	112719970	112720404	.				X-specific		SOVF_018960, partial
XX30479	chrX	112720499	112720969	.				X-specific		SOVF_119620, partial
XX30477	chrX	112758959	112766702	YY20250	chrY	154081695	154089441	Collinear		B-cell receptor-associated protein 31
XX30473	chrX	112916471	112917643	.				X-specific		SOVF_165570
XX30472	chrX	112954240	112962400	YY20253	chrY	153839436	153847598	Collinear		uncharacterized
XX30470	chrX	112990001	112991146	.				X-specific		copia protein (gag-int-pol protein), partial
XX30468	chrX	113022135	113035127	YY27034	chrY	153901653	153914874	Collinear		DNA repair protein RAD50
XX30467	chrX	113035967	113036176	YY27033	chrY	153914803	153915725	Collinear		geranylgeranyl diphosphate reductase, chloroplastic-like
XX30465	chrX	113043737	113057608	YY27032	chrY	153923294	153937180	Collinear		phosphatidate phosphatase PAH2 isoform X1
XX30463	chrX	113150599	113151497	.	chrY	153704995	153705892	NS		uncharacterized
XX30462	chrX	113151568	113152196	.				X-specific		uncharacterized
XX30461	chrX	113174578	113175873	.				X-specific		SOVF_091050, partial
XX30460	chrX	113180843	113181214	YY20256	chrY	153667581	153667952	Collinear		SOVF_157620
XX30459	chrX	113211308	113221141	YY20258	chrY	153587014	153606253	Collinear		ABC transporter G family member 39-like isoform X2
XX30453	chrX	113236671	113237096	.				X-specific		uncharacterized
XX30452	chrX	113259943	113262048	YY20259	chrY	153552964	153555431	Collinear		SOVF_076970, partial
XX30451	chrX	113267783	113268073	YY20253	chrY	153839436	153847598	Collinear		uncharacterized
XX30444	chrX	113449356	113449714	YY20266	chrY	153440054	153441005	Collinear		monothiol glutaredoxin-S15, mitochondrial
XX30443	chrX	113457622	113460430	.				X-specific	Inversion 1	uncharacterized
XX30442	chrX	113502686	113504754	.				X-specific		uncharacterized
XX30441	chrX	113505213	113507312	.				X-specific		uncharacterized
XX30437	chrX	113562868	113565177	.				X-specific		SOVF_057190
XX30434	chrX	113679324	113682879	.				X-specific		uncharacterized
XX30431	chrX	113905007	113917626	.				X-specific		uridine nucleosidase 1 isoform X2
XX30430	chrX	114039632	114041699	.	chrY	151061605	151063671	NS		transformation/transcription domain-associated protein-like
XX30423	chrX	114172027	114188396	YY05963	chrY	151021525	151037977	Collinear		transcription initiation factor TFIID subunit 12 isoform X1
XX30422	chrX	114193282	114193626	.				X-specific		uncharacterized
XX30421	chrX	114193653	114194290	.				X-specific		ABC transporter C family member 13-like
XX30418	chrX	114281947	114293332	YY05964	chrY	150965053	150972362	Collinear		11S globulin subunit beta-like
XX30415	chrX	114317512	114324234	.				X-specific		GDSL esterase/lipase At5g03610-like isoform X1
XX30410	chrX	114408797	114410408	YY05967	chrY	150726458	150727123	Collinear		uncharacterized
XX30409	chrX	114495337	114495993	.				X-specific		F-box protein SKIP14
XX30408	chrX	114535294	114535805	.				X-specific		SOVF_026910
XX30401	chrX	114902592	114903149	.				X-specific		uncharacterized
XX30399	chrX	114991686	114992171	.	chrY	149213079	149213564	NS		SOVF_152940
XX30398	chrX	115012142	115025822	YY27506	chrY	149220221	149248789	Collinear		uncharacterized
XX30395	chrX	115064062	115066988	YY27508	chrY	149279273	149282174	Collinear		transmembrane 9 superfamily member 12
XX30393	chrX	115074604	115074834	.	chrY	150487624	150487854	NS		NA
XX30390	chrX	115132554	115133389	.				X-specific		uncharacterized
XX30388	chrX	115176260	115178415	.	chrY	135450802	135452632	NS		probable histone H2A.3
XX30386	chrX	115376636	115385575	YY30641	chrY	152746942	152753635	Collinear		uncharacterized
XX30382	chrX	115493291	115497255	YY36881	chrY	149465138	149468592	Collinear		transcription factor MYB41-like
XX30380	chrX	115524636	115527938	YY37939	chrY	149577658	149580881	Collinear		L-ascorbate oxidase homolog
XX04133	chrX	115588671	115589156	.	chrY	149450585	149450100	NS		BVRB_007360
XX29857	chrX	115760408	115760891	.	chrY	150206741	150207224	NS		uncharacterized
XX29860	chrX	115824189	115824830	.				X-specific		SOVF_139240 isoform B
XX29866	chrX	115962860	115963204	.				X-specific		SOVF_202820 isoform B, partial
XX29869	chrX	116087223	116088131	YY22587	chrY	149993854	149995053	Collinear		uncharacterized
XX29870	chrX	116114594	116115750	.				X-specific		SOVF_010560, partial
XX29873	chrX	116184254	116185534	.				X-specific		uncharacterized
XX29875	chrX	116207948	116209353	.				X-specific		uncharacterized
XX29876	chrX	116242054	116242296	.	chrY	149833102	149842304	NS		protein FAR1-RELATED SEQUENCE 5-like
XX29877	chrX	116286760	116312382	.	chrY	149795924	149799976	NS		uncharacterized
XX29878	chrX	116334677	116338652	.	chrY	139462703	139463421	NS		U4/U6 small nuclear ribonucleoprotein PRP4-like
XX29880	chrX	116409144	116412009	.				X-specific		protein FAR1-RELATED SEQUENCE 5-like
XX29882	chrX	116420064	116422387	YY35231	chrY	149287248	149289385	Collinear		SOVF_177310
XX29883	chrX	116441252	116445421	.	chrY	143873710	143873855	NS		CRG98_024406
XX29884	chrX	116459672	116480630	YY22592	chrY	149180668	149201084	Collinear		histone-lysine N-methyltransferase ATXR3
XX29885	chrX	116495660	116496214	.				X-specific		uncharacterized
XX29886	chrX	116503979	116505095	.				X-specific		probable pectate lyase 4
XX29888	chrX	116508134	116508467	.				X-specific		phosphoinositide phosphatase SAC1 isoform X2
XX29891	chrX	116544431	116544763	.	chrY	140373022	140754280	NS		uncharacterized
XX29893	chrX	116576793	116577296	.				X-specific		uncharacterized
XX29896	chrX	116708659	116709599	.	chrY	149081420	149082138	NS		tRNA-synt_2c domain-containing protein/tRNA_SAD domain-containing protein
XX29898	chrX	116749559	116752603	YY38906	chrY	148699245	148702267	Collinear		BTB/POZ domain-containing protein At3g22104
XX29899	chrX	116760865	116765094	YY22598	chrY	148688244	148692491	Collinear		xyloglucan endotransglucosylase/hydrolase protein 9
XX29903	chrX	116879434	116911824	.				X-specific		proteasome subunit alpha type-3-like
XX29906	chrX	116959138	116960823	YY22602	chrY	148504374	148506459	Collinear		B3 domain-containing protein At5g42700-like isoform X1
XX29910	chrX	117030931	117031505	.				X-specific		uncharacterized
XX29912	chrX	117084128	117088818	YY22604	chrY	148368395	148372928	Collinear		uncharacterized
XX29916	chrX	117151670	117157789	YY22606	chrY	148421845	148427959	Collinear		probable protein phosphatase 2C 12
XX29918	chrX	117198776	117199417	.				X-specific		SOVF_139240 isoform B
XX29920	chrX	117226557	117227141	.				X-specific		SOVF_202820 isoform B, partial
XX29925	chrX	117314402	117321283	.				X-specific		SOVF_202820 isoform B, partial
XX04266	chrX	117469298	117482561	.	chrY	158431749	158438206	NS		uncharacterized
XX04268	chrX	117490380	117493376	.	chrY	158451809	158453128	NS		SOVF_167210 isoform A
XX03980	chrX	117544508	117548924	.				X-specific		GDP-mannose 3,5-epimerase 1 isoform X1
XX04198	chrX	117631721	117632713	.				X-specific		BVRB_6g130850
XX04683	chrX	117659374	117659736	.	chrY	160448308	160448336	P		uncharacterized
XX04684	chrX	117659852	117661177	.				X-specific		SOVF_030570
XX29928	chrX	117701441	117701650	YY22616	chrY	148075966	148076175	Collinear		uncharacterized
XX29930	chrX	117844428	117855802	YY22611	chrY	147992745	147998799	Collinear		uncharacterized
XX29942	chrX	118087046	118088960	.	chrY	147766231	147767709	P		NA
XX29947	chrX	118213846	118220060	YY22622	chrY	147788901	147795122	Collinear		3-ketoacyl-CoA synthase 11-like
XX29949	chrX	118243214	118264559	YY22625	chrY	147807851	147829151	Collinear		CBL-interacting protein kinase 32-like isoform X1
XX29950	chrX	118302317	118326269	.	chrY	143862171	143862922	P		BVRB_9g225330
XX29952	chrX	118388717	118395103	.				X-specific		SOVF_178460, partial
XX29953	chrX	118395791	118396847	.				X-specific		uncharacterized
XX29956	chrX	118442619	118442828	.				X-specific	Collinear	SOVF_094040, partial
XX29958	chrX	118537106	118539717	.	chrY	157598848	157598753	P		SOVF_210180
XX29960	chrX	118550020	118551234	.	chrY	169669312	169669304	NS		SOVF_082410
XX29962	chrX	118723154	118732208	YY24203	chrY	161725982	161735058	Collinear		threonine synthase, chloroplastic-like
XX29965	chrX	118767525	118769228	YY24199	chrY	161751161	161752864	Collinear		pentatricopeptide repeat-containing protein At5g46460, mitochondrial
XX29966	chrX	118777406	118778613	YY24198	chrY	161762973	161764180	Collinear		28S ribosomal protein S33, mitochondrial
XX29970	chrX	118847081	118847658	.				X-specific		uncharacterized
XX29977	chrX	118968922	118983718	YY24187	chrY	161779052	161793832	Collinear		SOVF_205550
XX29979	chrX	119078143	119087122	YY31840	chrY	160927922	160935458	Collinear		protein argonaute 4A-like
XX29986	chrX	119222940	119227230	YY39967	chrY	160853889	160857271	Collinear		syntaxin-22-like
XX29990	chrX	119282426	119293968	.	chrY	160792709	160989669	P		uncharacterized
XX29992	chrX	119382880	119383515	.				X-specific		probable serine/threonine-protein kinase fhkB
XX29993	chrX	119437775	119449987	.	chrY	153041995	153042133	P		endoglucanase 24-like
XX29995	chrX	119521118	119524369	YY35696	chrY	160942684	160945889	Collinear		tubulin alpha-2 chain isoform X1
XX29998	chrX	119607083	119611803	YY24182	chrY	161201317	161206103	Collinear		protein SAD1/UNC-84 domain protein 1-like
XX30005	chrX	119797667	119798137	.				X-specific		VITISV_002828
XX30007	chrX	119835514	119836554	.				X-specific		Retrotransposable element Tf2
XX30008	chrX	119838678	119839940	.	chrY	161043321	161043868	P		uncharacterized
XX30011	chrX	119899114	119899506	YY29742	chrY	161122118	161122510	Collinear		uncharacterized
XX30012	chrX	119908848	119913422	YY29741	chrY	161108580	161112750	Collinear		type I inositol polyphosphate 5-phosphatase 10 isoform X2
XX30015	chrX	119941033	119943624	.	chrY	153079001	153080729	P		protein FAR1-RELATED SEQUENCE 5-like
XX30018	chrX	120033421	120036911	.	chrY	161558998	161637426	P		DCC family protein At1g52590, chloroplastic isoform X1
XX30021	chrX	120252604	120252810	YY24181	chrY	161563719	161563925	Collinear		subtilisin-like protease SBT5.4
XX30028	chrX	120575293	120576162	.				X-specific		uncharacterized
XX30030	chrX	120650076	120652067	.				X-specific		SOVF_202820 isoform B, partial
XX30032	chrX	120741768	120745721	YY34315	chrY	23513558	23517265	Collinear		uncharacterized
XX30033	chrX	120742164	120742442	YY34316	chrY	23513694	23513972	Collinear		NA
XX30035	chrX	120825281	120826292	.				X-specific		SOVF_101460
XX30038	chrX	120932385	120937918	YY25056	chrY	23529945	23535365	Collinear		ethylene-responsive transcription factor WRI1-like
XX30040	chrX	120945666	120954706	YY25058	chrY	23543039	23552139	Collinear		uncharacterized
XX30045	chrX	121023282	121037661	.	chrY	166794157	166794223	P		retrotransposon protein, putative, Ty1-copia subclass
XX30046	chrX	121082143	121086058	.				X-specific		uncharacterized
XX30048	chrX	121172655	121206332	.				X-specific		UDP-glucose:glycoprotein glucosyltransferase
XX30049	chrX	121206541	121208642	.	chrY	162123619	162123567	P		NADH--cytochrome b5 reductase 1-like
XX30051	chrX	121242299	121256187	YY24174	chrY	162090892	162091556	Collinear		uncharacterized
XX30052	chrX	121266216	121266473	.	chrY	134506242	138603291	NS		photosynthetic NDH subunit of subcomplex B 1, chloroplastic-like
XX30054	chrX	121285937	121286245	YY24173	chrY	162127421	162127729	Collinear		non-classical arabinogalactan protein 30
XX30055	chrX	121311720	121321867	YY24172	chrY	162211647	162221671	Collinear		uncharacterized
XX30061	chrX	121453191	121462305	.				X-specific		vacuolar protein sorting-associated protein 36 isoform X1
XX30064	chrX	121553015	121558076	YY28548	chrY	162419752	162424785	Collinear		uncharacterized
XX30065	chrX	121562102	121581917	YY28549	chrY	162395998	162415747	Collinear		DNA gyrase subunit A, chloroplastic/mitochondrial isoform X1
XX30067	chrX	121726218	121726514	YY34000	chrY	162363908	162364204	Collinear		F-box/LRR-repeat protein 15-like
XX30070	chrX	121746954	121753363	YY24165	chrY	162453648	162459338	Collinear		phospholipid-transporting ATPase 1
XX30071	chrX	121761853	121770106	YY24164	chrY	162467219	162467965	Collinear		cyclic dof factor 3-like
XX30072	chrX	121771469	121775634	YY24163	chrY	162469467	162473448	Collinear		probable inactive leucine-rich repeat receptor-like protein kinase At3g03770
XX30073	chrX	121776245	121786455	YY24161	chrY	162474293	162484455	Collinear		chlorophyll(ide) b reductase NOL, chloroplastic-like isoform X1
XX30074	chrX	121879652	121880533	.	chrY	162541229	162542110	P		uncharacterized
XX30075	chrX	121880610	121883406	YY24160	chrY	162538356	162541152	Collinear		uncharacterized
XX30077	chrX	121887347	121889642	.	chrY	162534009	162534402	P		contains similarity to reverse transcriptase (Pfam: rvt.hmm, score 19.29)
XX30078	chrX	121930800	121931441	.				X-specific		SOVF_139240 isoform B
XX30080	chrX	121954547	121961050	.	chrY	162506555	162512752	P		uncharacterized
XX30081	chrX	121962166	121966257	YY24156	chrY	162513974	162518070	Collinear		transcription termination factor MTERF2, chloroplastic-like
XX30082	chrX	121970755	121978893	YY24156	chrY	162513974	162518070	Collinear		transcription termination factor MTEF1, chloroplastic-like

## Sheet: TableS10
Table S10. Statistics summary of Pacbio reads mapping onto junction regions of structure variations within SDR (with 8kb sliding window).
The junctions are adjoined regions between structure variations, including Inversion 1, Inversion 2, Insertion 1, Insertion 2 and collinear regions of SDR.
Region	Chr	Start	End	Length	Min depth	Max depth	Average depth	Median depth
Collinear_Inversion2_junction	chr1	146392573	146420755	28182	38	84	69	77
Inversion2_Insertion2_junction	chr1	151151865	151176417	24552	8	152	88.8	80
Insertion2_Inversion1_junction	chr1	152658215	152698060	39845	88	182	129.17	125
Inversion1_Insertion1_junction	chr1	159140102	159158386	18284	68	82	73	69
Insertion1_Collinear_junction	chr1	160089118	160107462	18344	82	94	89.67	93

[truncated: 7 more sheets: TableS11, TableS12, TableS13, TableS14, TableS15, TableS16, TableS17]
